# Supplementary material for: Regulation of de novo lipogenesis and lipophagy by SP1 gene variants
Source: Genes Dis. 2025 Jun 27;13(1):101722. doi: 10.1016/j.gendis.2025.101722 (PMC12624637; doi:10.1016/j.gendis.2025.101722)
Supplement: Multimedia component 2 [file mmc2.xlsx]

## Sheet: Sheet1
STable 1. Demographic characteristics and lipid measures in KDCC cohort samples
					Men			Women
Phenotype	Total	SP1 variant allele(n=118)	SP1 reference allele(n=1149)	r	CS Top 10%	CS Down 10%		CS Top 10%	CS Down 10%
	mean±sd	mean±sd	mean±sd		mean±sd	mean±sd	P value	mean±sd	mean±sd	P value
Height	162.57±8.25	162±6.98	162.48±8.27	-0.175	168.23±6.90	171.37±6.14	0.2187	158.97±5.7	158.85±4.69	0.8642
Weight	64.72±12.53	65.37±12.27	64.46±12.65	-0.279	68.21±8.96	78.6±11.30	0.008189	56.63±8.3	65.04±10.30	6.555e-10
Age	44.32±6.85	44.22±6.76	44.33±6.83	0.006	45.08±5.63	44.41±7.42	0.7419	45.08±6.34	46.60±6.58	0.07539
Heat Score	18.85±5.24	18.96±5.29	18.81±5.20	-0.279	17±4.5	19.97±6.00	0.09182	14.68±4.47	18.86±7.24	2.966e-06
Total Cholesterol	197.19±35.13	199.61±32.92	197.51±33.92	-0.078	213.22±35.6	205.7±34.40	0.5551	189.59±30.00	197.87±35.70	0.06407
HDL Cholesterol	56.82±13.95	57.21±14.31	56.95±13.75	0.195	53±25.5	47.84±8.44	0.5619	60.27±13.00	58.25±13.60	0.25
LDL Cholesterol	120.03±32.80	120.13±29.67	120.63±32.67	-0.096	132±35.2	128.78±32.10	0.7965	112.15±28.50	120.58±33.50	0.04525
Triglyceride	132.31±124.03	137.47±153.55	131.74±110.83	-0.173	168.67±126	200.28±151	0.4932	99.32±55.60	125.54±77.50	0.0056
