# Supplementary material for: Regulation of de novo lipogenesis and lipophagy by SP1 gene variants
Source: Genes Dis. 2025 Jun 27;13(1):101722. doi: 10.1016/j.gendis.2025.101722 (PMC12624637; doi:10.1016/j.gendis.2025.101722)
Supplement: Multimedia component 3 [file mmc3.xlsx]

## Sheet: Sheet1
STable 2. Differential expressed genes in Lipogenesis pathway between Reference Allele and Variant Allele
lipogenesis	Means of read count			T test(AA vs GG)
	AA	GG	Fold Change(GG/AA)
HK2	1078.74	496	0.459795	8.8743e-05
ANGPTL4	1.17241	0	low signal	0.000106436
OLR1	279.69	97.75	0.349495	0.000979067
NOS3	17.1379	27.75	1.61922	0.00183086
EIF2AK3	2885.45	3475.25	1.20441	0.00233191
NAMPT	13477.2	7470.5	0.554307	0.00408216
TRA2B	8523.83	10238.8	1.20119	0.00487328
HOXB13	0.0862069	0	low signal	0.0120039
PIK3CA	3116.47	3831.75	1.22952	0.0140913
CD68	8076.93	5086.5	0.629757	0.0165981
PPARG	20.6207	8.25	0.400084	0.0236759
PPARGC1A	1.06897	0.25	low signal	0.0242977
MORC2	596.862	835.25	1.3994	0.0249133
SHBG	2.56897	1.25	low signal	0.0299372
MTOR	826.086	1117.5	1.35276	0.0307781
IGF1	5.17241	3	0.58	0.0332227
SMARCD3	882.931	612	0.693146	0.0362153
INSIG1	2999.71	2486	0.828748	0.0481114
TUT1	355	443	1.24789	0.0558316
AGPAT2	501.19	396	0.79012	0.0759089
NR1H3	53.7931	38.5	0.715705	0.0759307
FASN	1467.1	1842	1.25554	0.0762581
PRL	0.568966	1.75	low signal	0.0781207
PPARD	994.259	1246.75	1.25395	0.0786029
ACACA	357.448	435.25	1.21766	0.0809557
FTO	247.259	326	1.31846	0.0813095
ACBD3	1235.9	1354.25	1.09576	0.0895312
SREBF1	1301.02	1511	1.1614	0.116443
SP1	2437.5	2845.5	1.16738	0.11759
GHRL	26.431	31.5	1.19178	0.129137
ENHO	63.1379	51.25	0.811715	0.143607
PRKACA	2186.5	1745.5	0.798308	0.150068
NR1H2	2419.62	2767.75	1.14388	0.15726
NR0B1	0.0172414	0	low signal	0.160768
BRCA1	48.8621	57	1.16655	0.202426
RPS6	74440.8	80949.5	1.08743	0.205053
SCD	158.276	131.75	0.832407	0.231778
AR	18.4483	15.25	0.826636	0.247864
HNF4A	0.431034	0.25	low signal	0.271361
MLXIPL	114.19	90.25	0.790352	0.282826
PFKFB2	405.224	469.5	1.15862	0.296787
TRIB1	1337.57	1131.5	0.845938	0.320417
IDH1	116.914	106.75	0.913066	0.33032
CHUK	668.879	728.5	1.08914	0.341127
MRC1	22.2414	19	0.854264	0.369423
EPAS1	69.7241	64	0.917903	0.383005
LPIN1	1619.29	1721.75	1.06327	0.384432
IDH2	1386.12	1360.25	0.981336	0.441455
APOB	0.224138	0.25	low signal	0.462806
