# Supplementary material for: Regulation of de novo lipogenesis and lipophagy by SP1 gene variants
Source: Genes Dis. 2025 Jun 27;13(1):101722. doi: 10.1016/j.gendis.2025.101722 (PMC12624637; doi:10.1016/j.gendis.2025.101722)
Supplement: Multimedia component 4 [file mmc4.xlsx]

## Sheet: Sheet1
STable 3 Differential expressed genes in Autophagy between Reference Allele and Variant Allele
Autophagy	Means of read count			T test(AA vs GG)
	AA	GG	Fold Change(GG/AA)
GABARAP	9965.81	7147.25	0.717177	0.0011295
LRRK2	1152.59	816	0.707973	0.00274233
S100A9	30608.8	16888.5	0.551754	0.00296893
S100A8	12827.6	6604	0.514827	0.00337426
BNIP1	395.534	469	1.18574	0.00366886
ATG10	66.2931	92.25	1.39155	0.00999193
VMP1	1220.45	963	0.789054	0.0127119
FUNDC1	98.431	140	1.42232	0.0157421
ZKSCAN3	23.8448	32.25	1.35249	0.0157538
LAMP2	1405.17	1044	0.742969	0.0172986
ATG14	1511.81	1815	1.20055	0.0287324
TECPR1	1169.95	1603.5	1.37057	0.0317593
MAP1LC3B2	210.69	180.75	0.857897	0.0400426
TBC1D5	917.707	1139.5	1.24168	0.041537
WDFY3	327.069	206.75	0.63213	0.043869
TRAPPC8	650.328	811.75	1.24822	0.0491509
RGS19	618.31	494.75	0.800165	0.051863
USP13	136.379	191.75	1.40601	0.0584363
TM9SF1	25.2414	38	1.50546	0.0704391
USP30	771.207	934	1.21109	0.0745998
TBC1D25	983.862	1204	1.22375	0.0761514
CLEC16A	367.103	428.75	1.16793	0.0813933
SUPT20H	553.552	659	1.19049	0.0843554
HDAC6	1009.38	1243.75	1.23219	0.0849604
ATG2B	1460.38	1967.5	1.34725	0.0857209
PARK7	1295.91	1212.75	0.935826	0.0871157
PRKAA1	1771.84	2100	1.18521	0.0872025
DAP	1453.76	1206.5	0.829918	0.0936057
ACBD5	846.345	983.25	1.16176	0.0938639
UVRAG	1102.53	1326.75	1.20336	0.102681
PIK3C3	582.052	687.75	1.1816	0.106468
TBC1D17	551.69	688.5	1.24798	0.110996
DRAM1	231.638	168	0.72527	0.112555
TMEM208	187.517	159.25	0.849255	0.115852
ULK3	940.345	1229.75	1.30776	0.117121
TOLLIP	541.621	433	0.799452	0.118574
USP10	1382.14	1584.75	1.14659	0.13134
WIPI1	379.552	297.25	0.783161	0.136375
RAB24	1360.78	1133.5	0.832981	0.138237
CISD2	440.345	466	1.05826	0.139419
PIK3R4	587.759	729	1.24031	0.142532
FOXO1	3149.31	3624.25	1.15081	0.147537
BNIP3	247.328	307.25	1.24228	0.151547
TMEM59	2552.45	2753.75	1.07887	0.153316
MAP1LC3B	4915.55	4554.75	0.9266	0.153907
ATG3	1613.05	1491.75	0.9248	0.156897
SESN2	669.845	537.25	0.802051	0.159865
FIS1	1255.12	1342.25	1.06942	0.167435
ARSA	763.017	891.5	1.16839	0.169115
IFI16	2170.79	2448.5	1.12793	0.183439
BECN1	1918.24	2124.75	1.10766	0.196606
VPS51	2650.38	3051	1.15116	0.200422
SQSTM1	7099.21	6262.25	0.882106	0.208022
NBR1	866.345	960.25	1.10839	0.208496
ATG5	696.638	752.5	1.08019	0.226743
ATG9A	1808.12	2139.25	1.18313	0.234451
AMBRA1	475.138	519.25	1.09284	0.238511
MAP1S	961.552	851	0.885028	0.24446
EI24	670.483	713.25	1.06379	0.247301
ABL1	708.948	815.75	1.15065	0.248473
IRGM	9.12069	12	1.31569	0.248882
GABARAPL2	841.948	925	1.09864	0.258677
OPTN	1443.53	1672.25	1.15844	0.260685
NPC1	402.379	480.5	1.19415	0.261301
PINK1	328.224	300.75	0.916295	0.279839
LIX1L	650.362	713	1.09631	0.288726
WDR45	1042.28	1137.25	1.09112	0.298486
NHLRC1	3.67241	4.5	1.22535	0.30459
C6orf106	2344.95	2511.5	1.07103	0.306854
PIK3CB	491.879	463.5	0.942304	0.307295
ATG4A	167.828	179.5	1.06955	0.317879
C9orf72	2140.86	2027.25	0.946932	0.321525
FBXO7	4388.07	4746.5	1.08168	0.326541
RNF41	910.862	953.5	1.04681	0.327822
ATG4D	1180.05	1269.25	1.07559	0.336496
STK11	945.897	1017.25	1.07543	0.337216
MAP1LC3A	160.966	149.75	0.930323	0.345797
RAB12	1517.05	1605.25	1.05814	0.352018
SIRT2	1158.36	1286.25	1.1104	0.356716
RAB33B	449.017	468.25	1.04283	0.358297
XBP1	3590.67	3422.75	0.953234	0.362129
TFEB	723.845	655.25	0.905235	0.363745
ATG7	237.724	225.25	0.947527	0.368656
ITGB4	12.3793	13.5	1.09053	0.377051
MARK2	953.448	888	0.931356	0.379268
PTPN22	1124.71	1189.25	1.05739	0.380902
WDR45B	2277.86	2148	0.942989	0.384626
EPG5	1612.41	1718.75	1.06595	0.395772
ATG4C	64.5862	66.75	1.0335	0.40348
FUNDC2	632	625	0.988924	0.405399
RAB1B	2137.14	2049.75	0.95911	0.406123
FNBP1L	37.8621	35.25	0.931011	0.406275
ANXA7	2367.76	2420.25	1.02217	0.407856
MFN2	1907.55	2008.5	1.05292	0.408702
GABARAPL1	7299.26	7038	0.964208	0.419369
ULK1	3568.55	3443.25	0.964887	0.42757
ARSB	304.741	314.75	1.03284	0.431993
WIPI2	2231.29	2290	1.02631	0.43685
ATG2A	4655.67	4819.5	1.03519	0.444552
TECPR2	188.759	194.5	1.03042	0.447143
ESRRA	632.534	650.25	1.02801	0.449311
LAMP1	2926.95	2975.25	1.0165	0.458797
RAB1A	4451.55	4406.5	0.98988	0.467817
CLN3	786.914	796.25	1.01186	0.47557
RNF185	558.034	560.25	1.00397	0.48856
ATG12	846.603	845.5	0.998697	0.493412
ATG4B	911.69	910.5	0.998695	0.497209
BECN2	0	0	low signal	low signal
EVA1A	1.10345	0.5	low signal	low signal
HAP1	1.44828	3.25	low signal	low signal
MAP1LC3C	0.62069	0	low signal	low signal
PRKAA2	0.103448	0.25	low signal	low signal
SPATA18	3.41379	1.75	low signal	low signal
SRPX	0.517241	0.5	low signal	low signal
TMEM74	0.0689655	0	low signal	low signal
